# Supplementary material for: Morphology and Mechanical Properties of Fossil Diatom Frustules from Genera of Ellerbeckia and Melosira
Source: Nanomaterials (Basel). 2021 Jun 20;11(6):1615. doi: 10.3390/nano11061615 (PMC8235678; doi:10.3390/nano11061615)
Supplement: Supplementary file 1 [file nanomaterials-11-01615-s001.zip]

Archive with 1 entries (1 files):
- nanomaterials-1233302-supplementary.pdf
